# Supplementary material for: Mild Intermittent Cold Stimulation Affects Cardiac Substance Metabolism via the Neuroendocrine Pathway in Broilers
Source: Animals (Basel). 2023 Nov 19;13(22):3577. doi: 10.3390/ani13223577 (PMC10668735; doi:10.3390/ani13223577)
Supplement: Supplementary file 1 [file animals-13-03577-s001.zip]

Archive with 1 entries (1 files):
- animals-2620566-supplementary.pdf
